# Supplementary material for: The Italian Validation of the Zimbardo Time Perspective Inventory and Its Comparison with Three Time Perspective Inventories
Source: Int J Environ Res Public Health. 2023 Jan 31;20(3):2590. doi: 10.3390/ijerph20032590 (PMC9915386; doi:10.3390/ijerph20032590)
Supplement: Supplementary file 1 [file ijerph-20-02590-s001.zip]

Archive with 1 entries (1 files):
- ijerph-2109600-Supplementary Table S1.pdf
